# Supplementary material for: Finding the Optimal Surgical Incision Pattern—A Biomechanical Study
Source: J Clin Med. 2022 May 5;11(9):2600. doi: 10.3390/jcm11092600 (PMC9099478; doi:10.3390/jcm11092600)
Supplement: Supplementary file 1 [file jcm-11-02600-s001.zip]

Archive with 1 entries (1 files):
- jcm-1656479-supplementary.pdf
